# Supplementary material for: Reciprocal Regulation between lncRNA ANRIL and p15 in Steroid-Induced Glaucoma
Source: Cells. 2022 Apr 27;11(9):1468. doi: 10.3390/cells11091468 (PMC9101924; doi:10.3390/cells11091468)
Supplement: Supplementary file 1 [file cells-11-01468-s001.zip]

Archive with 2 entries (2 files):
- Supplementary data 20220319.xlsx
- Supplementary Information.pdf
