# Supplementary material for: Reciprocal Regulation between lncRNA ANRIL and p15 in Steroid-Induced Glaucoma
Source: Cells. 2022 Apr 27;11(9):1468. doi: 10.3390/cells11091468 (PMC9101924; doi:10.3390/cells11091468)
Supplement: Supplementary file 1 [file cells-11-01468-s001.zip › Supplementary data 20220319.xlsx]

## Sheet: Control group
Mouse ID	Days after topical PBS	IOP (mmHg)	Days after topical PBS	IOP (mmHg)	Days after topical PBS	IOP (mmHg)	Days after topical PBS	IOP (mmHg)	Days after topical PBS	IOP (mmHg)	Days after topical PBS	IOP (mmHg)	Days after topical PBS	IOP (mmHg)	Days after topical PBS	IOP (mmHg)	Days after topical PBS	IOP (mmHg)	Days after topical PBS	IOP (mmHg)	Days after topical PBS	IOP (mmHg)	Days after topical PBS	IOP (mmHg)	Days after topical PBS	IOP (mmHg)	Days after topical PBS	IOP (mmHg)	Days after topical PBS	IOP (mmHg)	Days after topical PBS	IOP (mmHg)	Days after topical PBS	IOP (mmHg)	Days after topical PBS	IOP (mmHg)	Days after topical PBS	IOP (mmHg)	Days after topical PBS	IOP (mmHg)	Days after topical PBS	IOP (mmHg)	Days after topical PBS	IOP (mmHg)	Days after topical PBS	IOP (mmHg)	Days after topical PBS	IOP (mmHg)	Days after topical PBS
5011	0	10	4	12	7	11	11	10	14	10	18	11	21	11	25	10	28	10	32	11	35	11	39	12	42	9	46	12	49	10	53	10	56	10	60	11	63	11	67	11	70	10	74	11	77	10	81	11	84
5012	0	10	4	10	7	11	11	10	14	11	18	10	21	12	25	11	28	10	32	12	35	11	39	9	42	10	46	10	49	10	53	12	56	10	60	10	63	10	67	11	70	10	74	9	77	12
5013	0	11	4	11	7	12	11	11	14	11	18	11	21	11	25	10	28	11	32	10	35	10	39	11	42	11	46	9	49	12	53	10	56	11	60	9	63	11	67	12	70	9	74	11	77	12	81	12	84
5014	0	11	4	10	7	11	11	11	14	11	18	9	21	10	25	10	28	11	32	10	35	11	39	10	42	11	46	11	49	10	53	9	56	11	60	11	63	9	67	10	70	11	74	10	77	10	81	10	84
5015	0	11	4	9	7	10	11	12	14	10	18	10	21	10	25	12	28	11	32	11	35	11	39	12	42	12	46	10	49	10	53	11	56	12	60	10	63	12	67	12	70	10	74	12	77	9	81	9	84
5016	0	12	4	10	7	10	11	10	14	10	18	10	21	9	25	12	28	10	32	9	35	11	39	10	42	10	46	12	49	11	53	10	56	10	60	12	63	10	67	12	70	12	74	10	77	11	81	11	84
5017	0	9	4	11	7	9	11	10	14	9	18	12	21	11	25	10	28	10	32	12	35	10	39	10	42	12	46	10	49	9	53	12	56	12	60	10	63	10	67	10	70	10	74	10	77	10	81	10	84
5018	0	10	4	10	7	10	11	11	14	10	18	11	21	12	25	9	28	9	32	10	35	10	39	11	42	12	46	10	49	12	53	10	56	12	60	10	63	11	67	9	70	10	74	11	77	12	81	12	84
5019	0	10	4	11	7	10	11	11	14	10	18	11	21	9	25	11	28	10	32	10	35	11	39	9	42	10	46	11	49	10	53	10	56	10	60	11	63	12	67	11	70	11	74	10	77	10	81	10	84
5020	0	12	4	10	7	11	11	12	14	11	18	9	21	10	25	10	28	12	32	11	35	9	39	10	42	9	46	9	49	10	53	11	56	9	60	10	63	10	67	10	70	10	74	10	77	10	81	10	84
5021	0	11	4	12	7	10	11	9	14	10	18	10	21	10	25	12	28	10	32	12	35	12	39	10	42	11	46	12	49	11	53	9	56	11	60	10	63	9	67	11	70	10	74	12	77	10	81	11	84
5022	0	11	4	10	7	9	11	10	14	9	18	10	21	11	25	10	28	10	32	11	35	10	39	12	42	10	46	12	49	12	53	10	56	10	60	11	63	11	67	10	70	11	74	12	77	9	81	10	84
5023	0	9	4	11	7	10	11	10	14	10	18	10	21	10	25	10	28	11	32	10	35	10	39	11	42	12	46	10	49	11	53	12	56	12	60	9	63	10	67	12	70	9	74	10	77	11	81	10	84
5024	0	10	4	10	7	11	11	11	14	11	18	10	21	11	25	11	28	12	32	10	35	11	39	11	42	10	46	9	49	10	53	10	56	10	60	12	63	12	67	12	70	12	74	9	77	10	81	11	84
5025	0	10	4	11	7	12	11	10	14	10	18	11	21	10	25	9	28	11	32	9	35	10	39	9	42	10	46	11	49	9	53	12	56	12	60	10	63	10	67	10	70	12	74	11	77	12	81	12	84
5026	0	10	4	9	7	10	11	11	14	12	18	10	21	11	25	10	28	10	32	12	35	10	39	10	42	11	46	10	49	11	53	12	56	10	60	10	63	10	67	9	70	10	74	10	77	10	81	10	84
5027	0	10	4	12	7	11	11	10	14	10	18	11	21	11	25	10	28	10	32	11	35	11	39	12	42	9	46	12	49	10	53	10	56	10	60	11	63	11	67	11	70	10	74	11	77	10	81	11	84
5028	0	11	4	10	7	10	11	11	14	11	18	11	21	10	25	11	28	10	32	10	35	10	39	10	42	12	46	10	49	12	53	9	56	11	60	10	63	9	67	10	70	11	74	10	77	11	81	10	84
5029	0	10	4	10	7	11	11	10	14	10	18	12	21	12	25	12	28	10	32	10	35	11	39	10	42	11	46	10	49	10	53	11	56	9	60	10	63	10	67	12	70	12	74	12	77	9	81	11	84
5030	0	11	4	11	7	11	11	12	14	11	18	10	21	11	25	10	28	12	32	9	35	10	39	11	42	10	46	11	49	10	53	10	56	12	60	11	63	12	67	10	70	10	74	12	77	10	81	11	84
[truncated: 2 more columns]

## Sheet: Topical DEX group
Mouse ID	Days after topical DEX	IOP (mmHg)	Days after topical DEX	IOP (mmHg)	Days after topical DEX	IOP (mmHg)	Days after topical DEX	IOP (mmHg)	Days after topical DEX	IOP (mmHg)	Days after topical DEX	IOP (mmHg)	Days after topical DEX	IOP (mmHg)	Days after topical DEX	IOP (mmHg)	Days after topical DEX	IOP (mmHg)	Days after topical DEX	IOP (mmHg)	Days after topical DEX	IOP (mmHg)	Days after topical DEX	IOP (mmHg)	Days after topical DEX	IOP (mmHg)	Days after topical DEX	IOP (mmHg)	Days after topical DEX	IOP (mmHg)	Days after topical DEX	IOP (mmHg)	Days after topical DEX	IOP (mmHg)	Days after topical DEX	IOP (mmHg)	Days after topical DEX	IOP (mmHg)	Days after topical DEX	IOP (mmHg)	Days after topical DEX	IOP (mmHg)	Days after topical DEX	IOP (mmHg)	Days after topical DEX	IOP (mmHg)	Days after topical DEX	IOP (mmHg)	Days after topical DEX
5031	0	10	4	12	7	10	11	11	14	13	18	12	21	14	25	15	28	16	32	10	35	13	39	12	42	12	46	13	49	12	53	11	56	11	60	11	63	10	67	10	70	11	74	11	77	10	81	9	84
5032	0	11	4	10	7	11	11	10	14	11	18	13	21	13	25	13	28	14	32	12	35	14	39	17	42	17	46	15	49	18	53	15	56	18	60	19	63	21	67	20	70	24	74	22	77	21	81	23	84
5033	0	10	4	11	7	12	11	9	14	14	18	14	21	13	25	14	28	14	32	15	35	15	39	14	42	15	46	19	49	15	53	18	56	20	60	17	63	20	67	23	70	20	74	21	77	23	81	24	84
5034	0	9	4	12	7	10	11	10	14	12	18	13	21	15	25	14	28	15	32	16	35	17	39	17	42	16	46	17	49	16	53	14	56	15	60	14	63	13	67	13	70	11	74	12	77	11	81	10	84
5035	0	10	4	10	7	11	11	11	14	12	18	13	21	14	25	15	28	15	32	16	35	15	39	17	42	18	46	17	49	18	53	19	56	17	60	20	63	20	67	21	70	22	74	23	77	22	81	24	84
5036	0	11	4	11	7	10	11	11	14	11	18	13	21	15	25	12	28	14	32	15	35	17	39	17	42	18	46	19	49	18	53	20	56	19	60	19	63	21	67	23	70	21	74	22	77	24	81	23	84
5037	0	11	4	11	7	10	11	12	14	13	18	13	21	14	25	15	28	15	32	16	35	17	39	17	42	18	46	16	49	16	53	15	56	15	60	14	63	13	67	13	70	13	74	12	77	11	81	11	84
5038	0	10	4	11	7	11	11	10	14	13	18	12	21	13	25	14	28	15	32	15	35	16	39	16	42	18	46	18	49	17	53	16	56	14	60	13	63	12	67	12	70	11	74	10	77	11	81	10	84
5039	0	12	4	10	7	10	11	12	14	14	18	15	21	15	25	17	28	16	32	17	35	18	39	18	42	19	46	20	49	19	53	20	56	21	60	21	63	21	67	23	70	24	74	25	77	25	81	24	84
5040	0	10	4	9	7	11	11	11	14	12	18	12	21	13	25	15	28	17	32	15	35	16	39	17	42	18	46	19	49	20	53	21	56	21	60	20	63	22	67	22	70	23	74	22	77	23	81	22	84
5041	0	10	4	12	7	11	11	10	14	14	18	12	21	11	25	13	28	15	32	15	35	17	39	16	42	17	46	18	49	21	53	20	56	23	60	21	63	21	67	22	70	23	74	24	77	25	81	24	84
5042	0	11	4	10	7	10	11	12	14	11	18	10	21	14	25	13	28	13	32	15	35	16	39	17	42	18	46	17	49	17	53	18	56	19	60	21	63	20	67	22	70	21	74	23	77	24	81	25	84
5043	0	12	4	10	7	11	11	10	14	11	18	9	21	12	25	13	28	11	32	10	35	11	39	10	42	9	46	11	49	10	53	10	56	10	60	11	63	9	67	11	70	12	74	11	77	10	81	10	84
5044	0	9	4	11	7	10	11	11	14	12	18	13	21	13	25	14	28	16	32	13	35	15	39	16	42	16	46	16	49	17	53	18	56	20	60	19	63	21	67	21	70	22	74	23	77	22	81	23	84
5045	0	10	4	10	7	11	11	12	14	10	18	10	21	11	25	12	28	13	32	15	35	14	39	15	42	13	46	17	49	17	53	18	56	20	60	21	63	21	67	22	70	22	74	24	77	25	81	24	84
5046	0	11	4	10	7	11	11	10	14	12	18	12	21	14	25	16	28	15	32	16	35	16	39	18	42	18	46	19	49	19	53	21	56	21	60	22	63	21	67	21	70	22	74	21	77	23	81	23	84
5047	0	12	4	11	7	10	11	12	14	11	18	10	21	10	25	9	28	12	32	11	35	10	39	10	42	11	46	12	49	11	53	10	56	9	60	10	63	10	67	11	70	10	74	10	77	11	81	11	84
5048	0	10	4	11	7	11	11	11	14	11	18	12	21	13	25	14	28	15	32	16	35	17	39	17	42	18	46	18	49	20	53	21	56	20	60	21	63	22	67	23	70	23	74	24	77	24	81	25	84
5049	0	9	4	12	7	11	11	11	14	13	18	11	21	12	25	13	28	15	32	15	35	16	39	18	42	19	46	18	49	18	53	20	56	21	60	20	63	20	67	22	70	22	74	25	77	24	81	23	84
5050	0	10	4	10	7	10	11	9	14	10	18	12	21	10	25	11	28	12	32	10	35	11	39	12	42	10	46	10	49	9	53	12	56	11	60	10	63	10	67	9	70	10	74	10	77	11	81	12	84
5051	0	11	4	10	7	11	11	10	14	11	18	14	21	14	25	14	28	15	32	16	35	18	39	18	42	20	46	19	49	18	53	20	56	20	60	21	63	21	67	23	70	22	74	22	77	23	81	24	84
5052	0	11	4	11	7	10	11	9	14	9	18	12	21	14	25	15	28	15	32	15	35	16	39	17	42	18	46	19	49	21	53	21	56	19	60	22	63	20	67	21	70	23	74	24	77	23	81	24	84
5053	0	10	4	10	7	11	11	10	14	10	18	12	21	12	25	11	28	12	32	9	35	10	39	11	42	11	46	12	49	10	53	10	56	11	60	11	63	11	67	12	70	10	74	9	77	10	81	11	84
5054	0	12	4	11	7	10	11	12	14	10	18	12	21	13	25	13	28	15	32	17	35	17	39	18	42	20	46	21	49	20	53	20	56	20	60	21	63	21	67	22	70	23	74	22	77	24	81	25	84
5055	0	11	4	10	7	11	11	12	14	11	18	11	21	15	25	15	28	16	32	16	35	18	39	18	42	18	46	20	49	21	53	22	56	21	60	20	63	21	67	23	70	24	74	23	77	23	81	23	84
5056	0	11	4	11	7	10	11	12	14	13	18	13	21	13	25	14	28	13	32	12	35	13	39	12	42	11	46	10	49	10	53	13	56	12	60	10	63	11	67	11	70	10	74	14	77	10	81	9	84
5057	0	10	4	10	7	11	11	10	14	11	18	13	21	13	25	14	28	17	32	17	35	18	39	17	42	19	46	20	49	19	53	20	56	20	60	20	63	21	67	23	70	22	74	24	77	23	81	24	84
5058	0	10	4	11	7	9	11	10	14	12	18	12	21	14	25	13	28	15	32	16	35	16	39	17	42	20	46	20	49	20	53	21	56	22	60	20	63	22	67	23	70	22	74	23	77	24	81	24	84
5059	0	9	4	10	7	10	11	10	14	10	18	10	21	11	25	10	28	10	32	11	35	10	39	12	42	9	46	9	49	12	53	11	56	10	60	11	63	10	67	11	70	12	74	10	77	9	81	10	84
5060	0	12	4	11	7	11	11	12	14	10	18	10	21	9	25	11	28	12	32	10	35	10	39	11	42	9	46	11	49	10	53	13	56	12	60	10	63	11	67	12	70	10	74	11	77	12	81	11	84
[truncated: 3 more columns]

## Sheet: Intracameral siANRIL gro
Mouse ID	Days after siANRIL	IOP (mmHg)	Days after siANRIL	IOP (mmHg)	Days after siANRIL	IOP (mmHg)	Days after siANRIL	IOP (mmHg)	Days after siANRIL	IOP (mmHg)	Days after siANRIL	IOP (mmHg)	Days after siANRIL	IOP (mmHg)	Days after siANRIL	IOP (mmHg)	Days after siANRIL	IOP (mmHg)	Days after siANRIL	IOP (mmHg)	Days after siANRIL	IOP (mmHg)	Days after siANRIL	IOP (mmHg)	Days after siANRIL	IOP (mmHg)	Days after siANRIL	IOP (mmHg)	Days after siANRIL	IOP (mmHg)	Days after siANRIL	IOP (mmHg)	Days after siANRIL	IOP (mmHg)	Days after siANRIL	IOP (mmHg)	Days after siANRIL	IOP (mmHg)	Days after siANRIL	IOP (mmHg)	Days after siANRIL	IOP (mmHg)	Days after siANRIL	IOP (mmHg)	Days after siANRIL	IOP (mmHg)	Days after siANRIL	IOP (mmHg)	Days after siANRIL
5061	0	10	4	9	7	10	11	10	14	10	18	10	21	13	25	12	28	12	32	13	35	12	39	15	42	13	46	12	49	12	53	13	56	12	60	15	63	15	67	14	70	15	74	16	77	20	81	19	84
5062	0	11	4	11	7	11	11	10	14	12	18	13	21	11	25	11	28	11	32	12	35	11	39	12	42	14	46	13	49	13	53	12	56	13	60	15	63	14	67	15	70	17	74	17	77	20	81	23	84
5063	0	12	4	10	7	10	11	11	14	11	18	10	21	12	25	11	28	12	32	12	35	11	39	12	42	12	46	12	49	13	53	13	56	13	60	14	63	14	67	15	70	16	74	17	77	19	81	20	84
5064	0	11	4	10	7	11	11	12	14	12	18	11	21	11	25	12	28	13	32	12	35	12	39	11	42	13	46	12	49	12	53	14	56	14	60	15	63	14	67	16	70	15	74	18	77	18	81	21	84
5065	0	10	4	11	7	10	11	10	14	10	18	10	21	10	25	12	28	11	32	11	35	11	39	13	42	12	46	11	49	12	53	13	56	13	60	14	63	15	67	15	70	14	74	18	77	19	81	21	84
5066	0	12	4	9	7	9	11	11	14	11	18	10	21	11	25	11	28	11	32	12	35	11	39	12	42	11	46	13	49	13	53	12	56	14	60	14	63	14	67	15	70	15	74	19	77	20	81	22	84
5067	0	10	4	10	7	11	11	10	14	11	18	11	21	11	25	12	28	10	32	13	35	12	39	11	42	13	46	11	49	14	53	12	56	14	60	13	63	13	67	14	70	17	74	16	77	18	81	20	84
5068	0	11	4	10	7	12	11	10	14	10	18	12	21	10	25	10	28	13	32	12	35	13	39	13	42	12	46	12	49	13	53	13	56	15	60	14	63	15	67	14	70	18	74	16	77	19	81	21	84
5069	0	11	4	11	7	10	11	11	14	10	18	11	21	11	25	11	28	12	32	11	35	10	39	11	42	12	46	12	49	12	53	14	56	13	60	13	63	14	67	15	70	16	74	17	77	19	81	19	84
5070	0	10	4	11	7	11	11	11	14	11	18	10	21	11	25	12	28	12	32	11	35	12	39	12	42	11	46	11	49	12	53	13	56	14	60	15	63	14	67	15	70	15	74	16	77	18	81	22	84
5071	0	9	4	10	7	10	11	9	14	12	18	11	21	12	25	12	28	11	32	13	35	11	39	12	42	11	46	11	49	11	53	13	56	14	60	13	63	13	67	13	70	16	74	18	77	17	81	21	84
5072	0	9	4	12	7	10	11	10	14	10	18	10	21	10	25	11	28	13	32	12	35	12	39	11	42	13	46	11	49	12	53	12	56	13	60	14	63	15	67	14	70	17	74	17	77	20	81	20	84
5073	0	12	4	11	7	11	11	11	14	10	18	10	21	9	25	11	28	12	32	12	35	10	39	13	42	12	46	10	49	11	53	13	56	14	60	14	63	14	67	15	70	16	74	16	77	18	81	22	84
5074	0	11	4	10	7	10	11	10	14	11	18	11	21	11	25	13	28	12	32	10	35	13	39	12	42	12	46	12	49	11	53	14	56	13	60	15	63	15	67	14	70	14	74	16	77	19	81	21	84
5075	0	10	4	11	7	9	11	9	14	10	18	12	21	12	25	12	28	11	32	11	35	12	39	11	42	13	46	11	49	12	53	13	56	12	60	14	63	16	67	15	70	15	74	17	77	17	81	20	84
5076	0	10	4	10	7	10	11	11	14	11	18	11	21	11	25	12	28	10	32	12	35	11	39	13	42	10	46	12	49	11	53	13	56	15	60	15	63	13	67	16	70	17	74	18	77	17	81	20	84
5077	0	11	4	11	7	12	11	10	14	11	18	10	21	10	25	11	28	11	32	13	35	11	39	12	42	12	46	12	49	11	53	12	56	13	60	13	63	14	67	15	70	16	74	17	77	19	81	21	84
5078	0	11	4	10	7	11	11	10	14	10	18	10	21	10	25	11	28	12	32	12	35	13	39	11	42	12	46	11	49	12	53	13	56	13	60	14	63	13	67	14	70	16	74	17	77	18	81	21	84
5079	0	10	4	9	7	10	11	12	14	12	18	10	21	11	25	10	28	12	32	11	35	12	39	11	42	13	46	12	49	11	53	13	56	14	60	13	63	14	67	16	70	17	74	16	77	20	81	20	84
5080	0	10	4	10	7	11	11	11	14	11	18	11	21	10	25	11	28	13	32	11	35	11	39	10	42	11	46	13	49	12	53	13	56	12	60	13	63	15	67	15	70	15	74	18	77	20	81	20	84
[truncated: 3 more columns]

## Sheet: Intracameral sip15+topical DEX
Mouse ID	Days after topical DEX	IOP (mmHg)	Days after topical DEX	IOP (mmHg)	Days after topical DEX	IOP (mmHg)	Days after topical DEX	IOP (mmHg)	Days after topical DEX	IOP (mmHg)	Days after topical DEX	IOP (mmHg)	Days after topical DEX	IOP (mmHg)	Days after topical DEX	IOP (mmHg)	Days after topical DEX	IOP (mmHg)	Days after topical DEX	IOP (mmHg)	Days after topical DEX	IOP (mmHg)	Days after topical DEX	IOP (mmHg)	Days after topical DEX	IOP (mmHg)	Days after topical DEX	IOP (mmHg)	Days after topical DEX	IOP (mmHg)	Days after topical DEX	IOP (mmHg)	Days after topical DEX	IOP (mmHg)	Days after topical DEX	IOP (mmHg)	Days after topical DEX	IOP (mmHg)	Days after topical DEX	IOP (mmHg)	Days after topical DEX	IOP (mmHg)	Days after topical DEX	IOP (mmHg)	Days after topical DEX	IOP (mmHg)	Days after topical DEX	IOP (mmHg)	Days after topical DEX
5081	0	10	4	10	7	10	11	11	14	10	18	11	21	13	25	15	28	16	32	16	35	15	39	18	42	19	46	11	49	12	53	13	56	12	60	11	63	11	67	9	70	11	74	12	77	10	81	9	84
5082	0	9	4	9	7	9	11	12	14	13	18	14	21	11	25	14	28	13	32	14	35	16	39	16	42	17	46	13	49	11	53	10	56	10	60	12	63	10	67	12	70	11	74	10	77	11	81	12	84
5083	0	10	4	10	7	11	11	11	14	10	18	12	21	12	25	12	28	11	32	12	35	13	39	12	42	13	46	13	49	13	53	12	56	12	60	11	63	12	67	10	70	10	74	12	77	12	81	10	84
5084	0	11	4	10	7	12	11	12	14	13	18	13	21	12	25	14	28	14	32	15	35	15	39	17	42	18	46	15	49	14	53	13	56	13	60	12	63	12	67	11	70	10	74	11	77	11	81	11	84
5085	0	11	4	10	7	10	11	13	14	11	18	11	21	13	25	15	28	15	32	15	35	16	39	15	42	17	46	12	49	13	53	12	56	12	60	11	63	11	67	11	70	9	74	11	77	10	81	11	84
5086	0	10	4	11	7	11	11	10	14	12	18	12	21	11	25	13	28	14	32	13	35	13	39	12	42	13	46	12	49	12	53	12	56	11	60	11	63	11	67	12	70	10	74	10	77	11	81	12	84
5087	0	10	4	11	7	11	11	10	14	12	18	12	21	14	25	13	28	14	32	15	35	17	39	16	42	16	46	15	49	13	53	13	56	11	60	12	63	11	67	10	70	10	74	10	77	11	81	11	84
5088	0	10	4	9	7	10	11	12	14	13	18	14	21	15	25	14	28	13	32	14	35	16	39	15	42	17	46	14	49	12	53	11	56	10	60	12	63	10	67	12	70	11	74	10	77	11	81	9	84
5089	0	9	4	10	7	12	11	11	14	13	18	12	21	12	25	13	28	15	32	16	35	16	39	18	42	17	46	15	49	13	53	11	56	12	60	11	63	10	67	11	70	11	74	10	77	10	81	9	84
5090	0	11	4	10	7	11	11	11	14	13	18	11	21	12	25	11	28	13	32	14	35	13	39	13	42	12	46	12	49	13	53	11	56	10	60	12	63	10	67	10	70	10	74	11	77	12	81	12	84
5091	0	10	4	11	7	10	11	11	14	11	18	12	21	12	25	11	28	13	32	12	35	13	39	13	42	12	46	12	49	11	53	12	56	12	60	11	63	11	67	11	70	11	74	10	77	9	81	11	84
5092	0	10	4	12	7	10	11	12	14	11	18	10	21	11	25	13	28	12	32	13	35	13	39	11	42	14	46	13	49	13	53	12	56	12	60	11	63	10	67	11	70	9	74	11	77	12	81	10	84
5093	0	12	4	11	7	10	11	12	14	12	18	13	21	12	25	15	28	14	32	16	35	17	39	16	42	18	46	15	49	12	53	13	56	12	60	12	63	11	67	10	70	11	74	9	77	10	81	9	84
5094	0	10	4	11	7	10	11	10	14	11	18	12	21	11	25	13	28	14	32	12	35	11	39	13	42	15	46	14	49	13	53	10	56	12	60	11	63	9	67	10	70	9	74	8	77	8	81	9	84
5095	0	9	4	12	7	10	11	11	14	11	18	10	21	11	25	12	28	15	32	13	35	14	39	17	42	15	46	13	49	13	53	11	56	10	60	11	63	9	67	11	70	10	74	10	77	11	81	11	84
5096	0	10	4	11	7	11	11	11	14	10	18	12	21	13	25	12	28	14	32	13	35	15	39	16	42	14	46	15	49	13	53	12	56	11	60	12	63	10	67	12	70	11	74	12	77	11	81	11	84
5097	0	12	4	11	7	12	11	12	14	13	18	12	21	12	25	14	28	15	32	16	35	16	39	18	42	19	46	15	49	13	53	11	56	12	60	11	63	10	67	11	70	11	74	10	77	10	81	9	84
5098	0	10	4	10	7	9	11	12	14	12	18	13	21	11	25	15	28	14	32	13	35	17	39	16	42	18	46	15	49	14	53	10	56	13	60	10	63	12	67	10	70	12	74	9	77	10	81	10	84
5099	0	10	4	11	7	10	11	13	14	12	18	11	21	12	25	14	28	11	32	13	35	12	39	13	42	13	46	11	49	12	53	11	56	11	60	13	63	11	67	9	70	10	74	10	77	11	81	10	84
5100	0	11	4	10	7	11	11	13	14	13	18	12	21	12	25	14	28	16	32	14	35	13	39	13	42	12	46	12	49	13	53	11	56	10	60	12	63	10	67	10	70	10	74	11	77	12	81	12	84
5101	0	10	4	11	7	12	11	13	14	14	18	15	21	15	25	17	28	18	32	14	35	13	39	13	42	12	46	12	49	11	53	12	56	12	60	11	63	11	67	12	70	13	74	11	77	12	81	13	84
5102	0	10	4	10	7	12	11	10	14	12	18	13	21	13	25	13	28	14	32	15	35	15	39	16	42	19	46	14	49	14	53	12	56	12	60	12	63	11	67	12	70	11	74	12	77	10	81	10	84
5103	0	10	4	9	7	9	11	11	14	13	18	11	21	13	25	13	28	15	32	14	35	16	39	16	42	19	46	13	49	12	53	13	56	11	60	10	63	12	67	11	70	12	74	11	77	10	81	10	84
5104	0	10	4	12	7	10	11	12	14	11	18	10	21	11	25	13	28	12	32	14	35	13	39	13	42	14	46	13	49	13	53	12	56	12	60	11	63	10	67	11	70	9	74	11	77	12	81	10	84
5105	0	11	4	10	7	11	11	13	14	10	18	12	21	12	25	14	28	16	32	14	35	15	39	16	42	18	46	15	49	13	53	12	56	10	60	11	63	10	67	11	70	10	74	10	77	11	81	11	84
5106	0	11	4	10	7	11	11	11	14	11	18	12	21	12	25	14	28	14	32	15	35	15	39	17	42	18	46	14	49	13	53	13	56	11	60	10	63	11	67	10	70	10	74	10	77	12	81	10	84
5107	0	11	4	10	7	10	11	12	14	12	18	13	21	12	25	15	28	13	32	16	35	17	39	14	42	19	46	12	49	12	53	11	56	12	60	12	63	11	67	10	70	11	74	9	77	10	81	9	84
5108	0	9	4	11	7	12	11	11	14	11	18	11	21	13	25	12	28	12	32	13	35	12	39	13	42	13	46	12	49	12	53	10	56	11	60	10	63	12	67	10	70	11	74	11	77	10	81	10	84
5109	0	12	4	10	7	10	11	10	14	12	18	10	21	11	25	13	28	14	32	15	35	16	39	15	42	18	46	13	49	11	53	12	56	12	60	11	63	12	67	11	70	10	74	10	77	11	81	12	84
5110	0	10	4	11	7	11	11	10	14	12	18	10	21	12	25	13	28	13	32	14	35	13	39	12	42	14	46	13	49	11	53	12	56	13	60	12	63	10	67	10	70	11	74	11	77	10	81	11	84
[truncated: 3 more columns]
